# Supplementary material for: Identification of chalcone isomerase gene family in Astragalus mongholicus revealed genes regulating isoflavone synthesis
Source: Front Plant Sci. 2025 Aug 19;16:1612434. doi: 10.3389/fpls.2025.1612434 (PMC12401966; doi:10.3389/fpls.2025.1612434)
Supplement: Supplementary file 2 [file Table1.xls]

## Sheet: Sheet1
Information about the AmmCHIs genes
Gene Name	Locus ID	Full CDS Length (bp)	Protein Length (aa)	MW (Da)	PI	GRAVY	Subcellular localization
AmmCHI1	Am01G039980.1	534	177	20020.8	5.04	-0.222	Chloroplast
AmmCHI2	Am02G004590.1	1497	498	54944.3	8.99	-0.15	Chloroplast
AmmCHI3	Am02G040090.1	660	219	23991.4	5.41	-0.136	Chloroplast
AmmCHI4	Am02G040100.1	669	222	23806.3	4.94	0.068	Cytoplasm
AmmCHI5	Am03G011550.1	630	209	23434.7	5	-0.159	Chloroplast
AmmCHI6	Am06G021610.1	831	276	29747	9.02	0.084	Chloroplast
AmmCHI7	Am06G021600.1	654	217	23353.5	6.59	0.047	Chloroplast
AmmCHI8	Am09G013840.1	549	282	31316.9	9.36	-0.231	Chloroplast
