# Supplementary material for: Identification of chalcone isomerase gene family in Astragalus mongholicus revealed genes regulating isoflavone synthesis
Source: Front Plant Sci. 2025 Aug 19;16:1612434. doi: 10.3389/fpls.2025.1612434 (PMC12401966; doi:10.3389/fpls.2025.1612434)
Supplement: Supplementary file 3 [file Table2.xls]

## Sheet: Sheet1
Phylogenetic analysis of AmmCHI protein
>Am01G039980.1
MEIHFLQVKFYSIGVYLDPEVVAHLQQFKGKPGKELEENDEFFDALISAPVEKAIRIVVIKEIKGAQYGLQVETAVRDRLAADDKYEEEEEEGLEKVVEFFQSKYFKKHSVITYHFPANSSTAEIVVSLEGKEDTKFIVENANVVETIKKWYLAGSRAVSPSTISSLATILSQELSK*
>Am02G004590.1
MKNDWLPWMDSDPDIFSLEPFVLNNFFGSHNFLRSFMENSRNFYVPGSLAIEEAFGHVSKFAGALLFWFSGGRSGPIRFGGGGGVCGNVTLRVTPITNNVVGFGFPFGFRSKRKSSAPVTLGKISSFAVRLFWREAKRIQKYPVLSLAAALVPPLQNLSSNVLGGPMQDTDVPMHGGMDRMPKDVECRRRGCPHLSFPELNLAKSAVEPKTGIEFPVLLDNLSAKEHNSNFNPEVLVGVGSKTMTIVKIKSLKVYAFGFYVHPYSLCEKLGPKYASISADELNNNQDFFQDLLREDINMTVRLVVNCKGMKINSVKDAFEKSLRARLVKTNPSTDFHCLRTFGSYFTENIPIPLGTVIEFKRTIDGRLITEIGGNPVGSVHSKELCRAFFDMYIGDVPL…
>Am02G040100.1
MAPPIVTAVEVENVAFPPTVKPPSSANTLFLGGAGERGLQIQDKFVKFTAIGVYLQDNAVASLAVNWKGKPAHELTESVQFFRDIVTGPFEKFMQVTMILPLTGQQYSEKVAENCVAIWKSLGIYTDEEAKAIDKFVSVFKDETFPPGSSILFTISPTGSLTISFSKDGSIPEVGSAVIENKLLSEAVLESMIGKDGVSPAAKQSLASRLSELFKQGGETVN*
>Am02G040090.1
MATIATLAGVKVEFLEFPPVVSPPGSTKSYFLGGAGVRGLDINGQFITFTGIGVYLEENAIASLAPKWKGKTPAELIQSLDFYRDIIKGPFEKLVRGSKLKKLDGNEYVRKVSENCASFIKSEGIHSEAEEKAIEEFREAFKDRVFPPGSTVFYRQSPAGELGLSFSKDETVPEHEHAVINNKALSEAVLETMIGEIPVSPALKESLATRFFELFNGVN*
>Am03G011550.1
MASETVLVDEISYPSKITTTKPLSLLGHGITDMEIHFLQVKFYSIGVYLDPEVVAHLQQFKGKPAKELEENDEFFDALISAPVEKAIRIVVIKEIKGAQYGLQVETAVRDRLAADDKYEEEEEEGLEKVVEFFQSKYFKKHSVITYHFPANSSTAEIVVSLEGKEDTKFIVENANVVETIKKWYLAGSRAVSPSTISSLATILSQELSK*
>Am06G021610.1
MLGAAVGASTTLCFSPFTGISISTQPFSHARSFSLSSPSPLHVSLRTTRRRQPHLLAQPASSSFSAAANAEYVEEPATNVKFQTSLSFPSCSDSLSLLGTGYREKVLAIIGVKVYAAGLYLNKSITSELNAWKGQSKDVIQENSSLFKTIFQSSGEKLLQIILVRDVDGKTFWDALSDAISPRISEPTTADETALKIFRSVFQDRPLKKGTFIFLTWLNPSKLLVFVSSHGIPSTVDATIESANVSYALFDVFLGDSPVSPSLKASVAEGLSKVLK*
>Am06G021600.1
MASSTNQAANAEYVEESATNMKFQTSLSFPGCSDSLSLFGTGYREKVVAVIGVKVYAAGLYLNQSITSELSAWTGQSKDVIQRNSSLFKTIFQSSGEKLLQIILVRDVDGKAFWGALSDAISPRIAEPTSADETALKTFRSVFQDRPLKKGTFIFLTWLDPSKMLVSVSSHGIPSTVDSTIQSANVSYALFDVFLGDSPVSPSLKASVAEGLSKVLK*
>Am09G013840.1
MVSLRFPFSFSHSQPPKPPRRFSPLAAAAAVTAGATVAFVAVSSFDRHRLSLKNALNSLFSSDHSLPLWGSLSLVENAVPLVDSKTGTSFPSVLEASQKLYGIGLRRKSVFGLKNIDVYAFGVYADDNDIKRCLSEKKYEKLSASQLKGNKEFTQDLMENDIPMTIRLQIIYGKLSIRSIRSAFEESVGSKLQKYGGSDNKELLQRFTSQFKDEIKIPRGSVIHLSREKGHVLRTSIDGQEVGSIQSKALCMSILDLYVGEEPFDKQAKEEIVLNMASYLRS*
