# Supplementary material for: Identification of chalcone isomerase gene family in Astragalus mongholicus revealed genes regulating isoflavone synthesis
Source: Front Plant Sci. 2025 Aug 19;16:1612434. doi: 10.3389/fpls.2025.1612434 (PMC12401966; doi:10.3389/fpls.2025.1612434)
Supplement: Supplementary file 4 [file Table3.xls]

## Sheet: Sheet1
The list of cis-elements of AmmCHI genes promoter.
AmmCHI8	505	abscisic acid responsive
AmmCHI8	1082	abscisic acid responsive
AmmCHI8	1340	abscisic acid responsive
AmmCHI6	834	abscisic acid responsive
AmmCHI6	835	abscisic acid responsive
AmmCHI6	1120	abscisic acid responsive
AmmCHI6	1784	abscisic acid responsive
AmmCHI6	1851	abscisic acid responsive
AmmCHI7	790	abscisic acid responsive
AmmCHI5	1082	abscisic acid responsive
AmmCHI5	1640	abscisic acid responsive
AmmCHI4	644	abscisic acid responsive
AmmCHI4	754	abscisic acid responsive
AmmCHI4	755	abscisic acid responsive
AmmCHI4	1579	abscisic acid responsive
AmmCHI3	94	abscisic acid responsive
AmmCHI3	1097	abscisic acid responsive
AmmCHI3	1099	abscisic acid responsive
AmmCHI3	1100	abscisic acid responsive
AmmCHI8	93	abscisic acid responsive
AmmCHI3	1945	abscisic acid responsive
AmmCHI2	79	abscisic acid responsive
AmmCHI1	801	abscisic acid responsive
AmmCHI1	1297	abscisic acid responsive
AmmCHI6	544	abscisic acid responsive
AmmCHI7	1	abscisic acid responsive
AmmCHI7	10	abscisic acid responsive
AmmCHI7	342	abscisic acid responsive
AmmCHI7	1630	abscisic acid responsive
AmmCHI5	18	abscisic acid responsive
AmmCHI5	472	abscisic acid responsive
AmmCHI4	202	abscisic acid responsive
AmmCHI4	298	abscisic acid responsive
AmmCHI4	306	abscisic acid responsive
AmmCHI4	1247	abscisic acid responsive
AmmCHI4	1406	abscisic acid responsive
AmmCHI4	1480	abscisic acid responsive
AmmCHI2	73	abscisic acid responsive
AmmCHI2	530	abscisic acid responsive
AmmCHI2	1878	abscisic acid responsive
AmmCHI1	189	abscisic acid responsive
AmmCHI1	243	abscisic acid responsive
AmmCHI1	510	abscisic acid responsive
AmmCHI1	886	abscisic acid responsive
AmmCHI1	1624	abscisic acid responsive
AmmCHI6	1023	auxin-responsive element
AmmCHI1	1092	auxin-responsive element
AmmCHI5	1057	auxin-responsive element
AmmCHI1	212	auxin-responsive element
AmmCHI4	1788	cis-acting element involved in cell cycle regulation
AmmCHI2	1895	defense and stress responsiveness
AmmCHI8	199	defense and stress responsiveness
AmmCHI7	1654	defense and stress responsiveness
AmmCHI2	1221	defense and stress responsiveness
AmmCHI1	191	defense and stress responsiveness
AmmCHI5	1041	defense and stress responsiveness
AmmCHI6	709	differentiation of the palisade mesophyll cells
AmmCHI6	1310	differentiation of the palisade mesophyll cells
AmmCHI6	43	gibberellin-responsive element
AmmCHI2	382	gibberellin-responsive element
AmmCHI8	1647	gibberellin-responsive element
AmmCHI7	524	gibberellin-responsive element
AmmCHI7	1112	gibberellin-responsive element
AmmCHI7	1285	gibberellin-responsive element
AmmCHI2	177	gibberellin-responsive element
AmmCHI1	119	gibberellin-responsive element
AmmCHI1	398	gibberellin-responsive element
AmmCHI7	705	involved in circadian control
AmmCHI5	1262	involved in endosperm expression
AmmCHI3	1071	involved in endosperm expression
AmmCHI3	1110	involved in endosperm expression
AmmCHI1	1024	involved in endosperm expression
AmmCHI8	135	involved in seed-specific regulation
AmmCHI8	178	involved in zein metabolism regulation
AmmCHI6	1162	involved in zein metabolism regulation
AmmCHI6	1322	involved in zein metabolism regulation
AmmCHI4	1957	involved in zein metabolism regulation
AmmCHI2	1771	involved in zein metabolism regulation
AmmCHI1	1293	involved in zein metabolism regulation
AmmCHI8	1082	light responsive element
AmmCHI8	1340	light responsive element
AmmCHI8	92	light responsive element
AmmCHI8	504	light responsive element
AmmCHI8	1078	light responsive element
AmmCHI8	1080	light responsive element
AmmCHI6	834	light responsive element
AmmCHI6	1118	light responsive element
AmmCHI6	1119	light responsive element
AmmCHI6	1851	light responsive element
AmmCHI6	834	light responsive element
AmmCHI6	1783	light responsive element
AmmCHI7	790	light responsive element
AmmCHI5	1082	light responsive element
AmmCHI5	1640	light responsive element
AmmCHI4	754	light responsive element
AmmCHI4	643	light responsive element
AmmCHI4	754	light responsive element
AmmCHI3	93	light responsive element
AmmCHI3	1099	light responsive element
AmmCHI3	1096	light responsive element
AmmCHI3	1099	light responsive element
AmmCHI3	1945	light responsive element
AmmCHI2	78	light responsive element
AmmCHI1	801	light responsive element
AmmCHI1	1296	light responsive element
AmmCHI1	1152	light responsive element
AmmCHI3	1661	light responsive element
AmmCHI6	665	light responsive element
AmmCHI4	1641	light responsive element
AmmCHI4	273	light responsive element
AmmCHI3	1763	light responsive element
AmmCHI3	946	light responsive element
AmmCHI2	1954	light responsive element
AmmCHI1	1177	light responsive element
AmmCHI1	1216	light responsive element
AmmCHI1	500	light responsive element
AmmCHI1	668	light responsive element
AmmCHI1	1889	light responsive element
AmmCHI8	1564	light responsive element
AmmCHI8	342	light responsive element
AmmCHI6	1688	light responsive element
AmmCHI6	1009	light responsive element
AmmCHI7	1973	light responsive element
AmmCHI5	990	light responsive element
AmmCHI5	78	light responsive element
AmmCHI5	886	light responsive element
AmmCHI5	1946	light responsive element
AmmCHI4	709	light responsive element
AmmCHI4	1028	light responsive element
AmmCHI4	327	light responsive element
AmmCHI4	677	light responsive element
AmmCHI3	226	light responsive element
AmmCHI3	786	light responsive element
AmmCHI3	573	light responsive element
AmmCHI3	1660	light responsive element
AmmCHI2	542	light responsive element
AmmCHI2	1853	light responsive element
AmmCHI1	1137	light responsive element
AmmCHI1	1543	light responsive element
AmmCHI1	1697	light responsive element
AmmCHI8	1742	light responsive element
AmmCHI6	725	light responsive element
AmmCHI6	854	light responsive element
AmmCHI6	1139	light responsive element
AmmCHI6	1282	light responsive element
AmmCHI7	562	light responsive element
AmmCHI7	1166	light responsive element
AmmCHI7	1979	light responsive element
AmmCHI5	1844	light responsive element
AmmCHI3	261	light responsive element
AmmCHI2	194	light responsive element
AmmCHI1	1958	light responsive element
AmmCHI8	1401	low-temperature responsive
AmmCHI8	1135	low-temperature responsive
AmmCHI6	924	low-temperature responsive
AmmCHI8	1331	low-temperature responsive
AmmCHI8	814	low-temperature responsive
AmmCHI5	87	low-temperature responsive
AmmCHI5	1192	low-temperature responsive
AmmCHI3	1154	low-temperature responsive
AmmCHI2	537	low-temperature responsive
AmmCHI2	1283	low-temperature responsive
AmmCHI2	1762	low-temperature responsive
AmmCHI8	85	MeJA-responsive
AmmCHI8	493	MeJA-responsive
AmmCHI8	1446	MeJA-responsive
AmmCHI8	85	MeJA-responsive
AmmCHI8	493	MeJA-responsive
AmmCHI8	1446	MeJA-responsive
AmmCHI6	1200	MeJA-responsive
AmmCHI6	1200	MeJA-responsive
AmmCHI7	433	MeJA-responsive
AmmCHI7	505	MeJA-responsive
AmmCHI7	433	MeJA-responsive
AmmCHI7	505	MeJA-responsive
AmmCHI5	26	MeJA-responsive
AmmCHI5	480	MeJA-responsive
AmmCHI5	1642	MeJA-responsive
AmmCHI5	1797	MeJA-responsive
AmmCHI5	26	MeJA-responsive
AmmCHI5	480	MeJA-responsive
AmmCHI5	1642	MeJA-responsive
AmmCHI5	1797	MeJA-responsive
AmmCHI4	936	MeJA-responsive
AmmCHI4	1717	MeJA-responsive
AmmCHI4	936	MeJA-responsive
AmmCHI4	1717	MeJA-responsive
AmmCHI3	1691	MeJA-responsive
AmmCHI3	1947	MeJA-responsive
AmmCHI3	1691	MeJA-responsive
AmmCHI3	1947	MeJA-responsive
AmmCHI2	1027	MeJA-responsive
AmmCHI2	1027	MeJA-responsive
AmmCHI8	879	MYB binding site involved in drought-inducibility
AmmCHI6	147	MYB binding site involved in drought-inducibility
AmmCHI7	932	MYB binding site involved in drought-inducibility
AmmCHI1	514	MYB binding site involved in drought-inducibility
AmmCHI1	576	MYB binding site involved in drought-inducibility
AmmCHI3	1325	MYB binding site involved in light responsiveness
AmmCHI2	43	MYB binding site involved in light responsiveness
AmmCHI6	21	related to meristem expression
AmmCHI7	195	related to meristem expression
AmmCHI3	1747	related to meristem expression
AmmCHI1	1115	related to meristem expression
AmmCHI1	1252	related to meristem expression
AmmCHI1	1589	related to meristem expression
AmmCHI1	1663	related to meristem expression
AmmCHI1	37	salicylic acid ronesponsion
AmmCHI1	775	salicylic acid ronesponsion
