# Supplementary material for: Identification of chalcone isomerase gene family in Astragalus mongholicus revealed genes regulating isoflavone synthesis
Source: Front Plant Sci. 2025 Aug 19;16:1612434. doi: 10.3389/fpls.2025.1612434 (PMC12401966; doi:10.3389/fpls.2025.1612434)
Supplement: Supplementary file 5 [file Table4.xls]

## Sheet: Sheet1
Expression data of CHI genes in AMM under different tissues
	Root-1	Root-2	Root-3	stem-1	stem-2	stem-3	leaf-1	leaf-2	leaf-3
AmmCHI1	6.25	0.07	0.44	3.49	0.2	0.13	4.55	0.03	0.04
AmmCHI2	2.67	1.3	2.38	2.96	1.13	3.33	2.86	2.07	2.96
AmmCHI3	2.63	16.39	6.29	2.33	5.09	3.61	0.33	0.17	2.68
AmmCHI4	25.42	37.54	14.74	35.99	43.75	10.12	39.09	51.07	20.72
AmmCHI5	14.38	4.8	14.9	11.39	2.53	6.92	2.88	2.42	2.29
AmmCHI6	0.04	0	0	0.15	1.32	0.12	0.97	0.94	0.38
AmmCHI7	0	0	0	0.05	0.03	0	0.02	0	0
AmmCHI8	0.83	1.28	1.62	1.9	8.17	2.12	10.33	11.32	9.37
