# Supplementary material for: Identification of chalcone isomerase gene family in Astragalus mongholicus revealed genes regulating isoflavone synthesis
Source: Front Plant Sci. 2025 Aug 19;16:1612434. doi: 10.3389/fpls.2025.1612434 (PMC12401966; doi:10.3389/fpls.2025.1612434)
Supplement: Supplementary file 6 [file Table5.xls]

## Sheet: Sheet1
The qPCR primers sequences used in this study.
18s-F	TGCAGAATCCCGTGAACCATC
18s-R	AGGCATCGGGCAACGATATG
qAm1CHI-F	AGCAACCTTAGCCGGAGTTA
qAm1CHI-R	AATCCTCTCACACCTGCTCC
qAm2CHI-F	CCAACACCCTATTCCTCGGT
qAm2CHI-R	CCAATTAACGGCAAGGGAGG
qAm3CHI-F	TGGAAGGGAAAGAAGACACCA
qAm3CHI-R	CCTGGGAGAGTATGGTAGCC
