# Supplementary material for: Identification of chalcone isomerase gene family in Astragalus mongholicus revealed genes regulating isoflavone synthesis
Source: Front Plant Sci. 2025 Aug 19;16:1612434. doi: 10.3389/fpls.2025.1612434 (PMC12401966; doi:10.3389/fpls.2025.1612434)
Supplement: Supplementary file 7 [file Table6.xls]

## Sheet: Sheet1
The AsODN and sODN sequences used in this study.
AsODN-AmCHI3	GAGGAAATAGGACTTGGTGG
sODN-AmCHI3	CCACCAAGTCCTATTTCCTC
